# Supplementary material for: Characterisation of molecular motions in cryo-EM single-particle data by multi-body refinement in RELION
Source: eLife. 2018 Jun 1;7:e36861. doi: 10.7554/eLife.36861 (PMC6005684; doi:10.7554/eLife.36861)
Supplement: Figure 1—source data 1. — Example of a STAR file that defines the bodies in Figure 1. The column labelled rlnBodyMaskName defines the file names for the corresponding masks; the relative orientations of eachbody are defined by the columns (rlnBodyRotateRelativeTo); and the priors on the rotations and translations of the bodies are given by rlnBodySigmaAngles and rlnBodySigmaOffset, respectively. [file elife-36861-fig1-data1.txt]

data_
loop_
_rlnBodyMaskName
_rlnBodyRotateRelativeTo
_rlnBodySigmaAngles
_rlnBodySigmaOffset
M_mask.mrc 2 10 2
R_mask.mrc 1 10 2
C_mask.mrc 2 10 2
